# Supplementary material for: Cardioprotective Peptides from Dry-Cured Ham in Primary Endothelial Cells and Human Plasma: An Omics Approach
Source: Antioxidants (Basel). 2025 Jun 24;14(7):772. doi: 10.3390/antiox14070772 (PMC12291938; doi:10.3390/antiox14070772)
Supplement: Supplementary file 1 [file antioxidants-14-00772-s001.zip]

Archive with 1 entries (1 files):
- antioxidants-3680113-supplementary.pdf
